# Supplementary material for: Dissipation Behavior and Acute Dietary Risk Assessment of Thiamethoxam and Its Metabolite Clothianidin on Spinach
Source: Molecules. 2022 Mar 29;27(7):2209. doi: 10.3390/molecules27072209 (PMC9000691; doi:10.3390/molecules27072209)
Supplement: Supplementary file 1 [file molecules-27-02209-s001.zip]

Archive with 1 entries (1 files):
- molecules-1595629-supplementary.pdf
